# Supplementary material for: OR2H2 Activates CAMKKβ–AMPK–Autophagy Signaling Axis and Suppresses Senescence in VK2/E6E7 Cells
Source: Pharmaceuticals (Basel). 2023 Aug 29;16(9):1221. doi: 10.3390/ph16091221 (PMC10535153; doi:10.3390/ph16091221)
Supplement: Supplementary file 1 [file pharmaceuticals-16-01221-s001.zip]

Archive with 1 entries (1 files):
- pharmaceuticals-2527875-supplementary.pdf
